# Supplementary material for: Rational Food Design Targeting Micronutrient Deficiencies in Adolescents: Nutritional, Acoustic-Mechanical and Sensory Properties of Chickpea-Rice Biscuits
Source: Foods. 2023 Feb 23;12(5):952. doi: 10.3390/foods12050952 (PMC10000554; doi:10.3390/foods12050952)
Supplement: Supplementary file 1 [file foods-12-00952-s001.zip]

Archive with 1 entries (1 files):
- foods-2212345-supplementary.pdf
